# Supplementary material for: Comparative Distribution of Repetitive Sequences in the Karyotypes of Xenopus tropicalis and Xenopus laevis (Anura, Pipidae)
Source: Genes (Basel). 2021 Apr 21;12(5):617. doi: 10.3390/genes12050617 (PMC8143290; doi:10.3390/genes12050617)
Supplement: Supplementary file 1 [file genes-12-00617-s001.zip]

Archive with 1 entries (1 files):
- genes-1184874-supplementary.pdf
